# Supplementary material for: Global scientific trends on thyroid disease in early 21st century: a bibliometric and visualized analysis
Source: Front Endocrinol (Lausanne). 2024 Jan 17;14:1306232. doi: 10.3389/fendo.2023.1306232 (PMC10829784; doi:10.3389/fendo.2023.1306232)
Supplement: Supplementary file 1 [file Table_1.xlsx]

## Sheet: Sheet1
Containing ltems Related to Thyroid Disease
Thyroid Diseases	Thyroid Diseases;Thyroid Disease
Euthyroid Sick Syndromes	Euthyroid Sick Syndromes;Euthyroid Sick Syndrome;Sick Euthyroid Syndrome;Non-Thyroidal Illness Syndrome;Non Thyroidal Illness Syndrome;Low T3-Low T4 Syndrome;Low T3 Low T4 Syndrome;Low T3 and Low T4 Syndrome;Low T3-High T4 Syndrome;Low T3 High T4 Syndrome;High T4 Syndrome;High T4 Syndromes;Low T3 Syndrome
Goiter	Goiter;Endemic Goiter;Nodular Goiters;Nodular Goiter;Substernal Goiters;Substernal Goiter;Intrathoracic Goiters;Intrathoracic Goiter;Graves Disease;Basedow Disease;Graves' Disease;Exophthalmic Goiter;Exophthalmic Goiters;Basedow's Disease;Basedows Disease;Graves Ophthalmopathy;Thyroid-Associated Ophthalmopathies;Thyroid Associated Ophthalmopathies;Thyroid Eye Disease;Thyroid Eye Diseases;Thyroid-…
Hyperthyroidism	Hyperthyroidism;Hyperthyroid;Hyperthyroids;Primary Hyperthyroidism;Graves Disease;Basedow Disease;Graves' Disease;Exophthalmic Goiter;Exophthalmic Goiters;Basedow's Disease;Basedows Disease;Graves Ophthalmopathy;Thyroid-Associated Ophthalmopathies;Thyroid Associated Ophthalmopathies;Thyroid Eye Disease;Thyroid Eye Diseases;Thyroid-Associated Ophthalmopathy;Thyroid Associated Ophthalmopathy;Dysthy…
Hyperthyroxinemia	Hyperthyroxinemia;Hyperthyroxinemias;Familial Dysalbuminemic Hyperthyroxinemia;Thyroid Hormone Resistance Syndrome;Refetoff-DeWind-DeGroot Syndrome;Refetoff DeWind DeGroot Syndrome;Refetoff Syndrome;Generalized Resistance to Thyroid Hormone;Thyroid Hormone Resistance;Generalized Thyroid Hormone Resistance;
Hypothyroidism	Hypothyroidism;Hypothyroidisms;Primary Hypothyroidism;Primary Hypothyroidisms;Thyroid-Stimulating Hormone Deficiency;Thyroid Stimulating Hormone Deficiency;Thyroid-Stimulating Hormone Deficiencies;TSH Deficiency;TSH Deficiencies;Secondary Hypothyroidism;Secondary Hypothyroidisms;Central Hypothyroidism;Central Hypothyroidisms;Congenital Hypothyroidism;Cretinism;Endemic Cretinism;Fetal Iodine Defic…
Thyroid Dysgenesis	Thyroid Dysgenesis;Thyroid Hypoplasia;Ectopic Thyroid;Ectopic Thyroids;Thyroid Agenesis;Lingual Thyroid;Lingual Thyroids;Lingual Goiter;Lingual Goiters;
Thyroid Neoplasms	Thyroid Neoplasms;Thyroid Neoplasm;Thyroid Carcinoma;Thyroid Carcinomas;Cancer of Thyroid;Thyroid Cancers;Thyroid Cancer;Cancer of the Thyroid;Thyroid Adenoma;Thyroid Adenomas;Papillary Thyroid Cancer;Papillary Thyroid Cancers;Papillary Thyroid Carcinomas;Papillary Carcinoma Of Thyroid;Papillary Thyroid Carcinoma;Familial Nonmedullary Thyroid Cancer;Nonmedullary Thyroid Carcinoma;Nonmedullary Thy…
Thyroiditis	Thyroiditis;Thyroiditides;Autoimmune Thyroiditides;Autoimmune Thyroiditis;Lymphocytic Thyroiditides;Lymphocytic Thyroiditis;Lymphomatous Thyroiditides;Lymphomatous Thyroiditis;Hashimoto Disease;Hashimoto Struma;Hashimoto Thyroiditis;Hashimoto Thyroiditides;Hashimoto's Syndrome;Hashimoto Syndrome;Hashimoto's Syndromes;Hashimotos Syndrome;Hashimoto's Struma;Chronic Lymphocytic Thyroiditis;Chronic L…
